# Supplementary material for: Epithelial cell chirality emerges through the dynamic concentric pattern of actomyosin cytoskeleton
Source: eLife. 2025 Jul 8;14:e102296. doi: 10.7554/eLife.102296 (PMC12387757; doi:10.7554/eLife.102296)
Supplement: Figure 2—figure supplement 2—source data 2. [file elife-102296-fig2-figsupp2-data2.zip]

Archive with 6 entries (5 files):
- Figure 2-figure supplement 2-source data 2/
- __MACOSX/._Figure 2-figure supplement 2-source data 2
- Figure 2-figure supplement 2-source data 2/OriginalRawUncroppedBlot_DIAPH2_GAPDH.tif
- __MACOSX/Figure 2-figure supplement 2-source data 2/._OriginalRawUncroppedBlot_DIAPH2_GAPDH.tif
- Figure 2-figure supplement 2-source data 2/OriginalRawUncroppedBlot_DAAM1_GAPDH.tif
- __MACOSX/Figure 2-figure supplement 2-source data 2/._OriginalRawUncroppedBlot_DAAM1_GAPDH.tif
